# Supplementary material for: Visualizing Sacbrood Virus of Honey Bees via Transformation and Coupling with Enhanced Green Fluorescent Protein
Source: Viruses. 2020 Feb 18;12(2):224. doi: 10.3390/v12020224 (PMC7077286; doi:10.3390/v12020224)
Supplement: Supplementary file 1 [file viruses-12-00224-s001.zip]

Archive with 7 entries (6 files):
- supp/
- supp/Fig.S4.tif
- supp/FigS1 gel.tif
- supp/FigS2A.tif
- supp/FigS2B.tif
- supp/FigS3.tif
- supp/Supporting information R.docx
